# Supplementary material for: Practical Models of Pharmaceutical Care for Improving Tuberculosis Patient Detection and Treatment Outcomes: A Systematic Scoping Review
Source: Trop Med Infect Dis. 2023 May 20;8(5):287. doi: 10.3390/tropicalmed8050287 (PMC10224363; doi:10.3390/tropicalmed8050287)
Supplement: Supplementary file 1 [file tropicalmed-08-00287-s001.zip]

Archive with 1 entries (1 files):
- tropicalmed-2258493-supplementary.pdf
